# Supplementary material for: Elucidating the Role of Surface Ce4+ and Oxygen Vacancies of CeO2 in the Direct Synthesis of Dimethyl Carbonate from CO2 and Methanol
Source: Molecules. 2023 Apr 28;28(9):3785. doi: 10.3390/molecules28093785 (PMC10180377; doi:10.3390/molecules28093785)
Supplement: Supplementary file 1 [file molecules-28-03785-s001.zip]

Archive with 1 entries (1 files):
- molecules-2300523-supplementary.pdf
